# Supplementary material for: Additional Value of Patient-Reported Symptom Monitoring in Cancer Care: A Systematic Review of the Literature
Source: Cancers (Basel). 2021 Sep 15;13(18):4615. doi: 10.3390/cancers13184615 (PMC8469093; doi:10.3390/cancers13184615)
Supplement: Supplementary file 1 [file cancers-13-04615-s001.zip]

Archive with 1 entries (1 files):
- cancers-1344185-supplementary.pdf
